# Supplementary material for: Differential Lipid Signatures of Lumbar and Cisternal Cerebrospinal Fluid
Source: Biomolecules. 2024 Nov 11;14(11):1431. doi: 10.3390/biom14111431 (PMC11591603; doi:10.3390/biom14111431)
Supplement: Supplementary file 1 [file biomolecules-14-01431-s001.zip › Supplementary Table S1.xlsx]

## Sheet: S1_Group overview
Supplementary Table S1, sheet 1 - Group overview: Overview of all compounds identified within the cerebrospinal fluid. Listed in the table is compound name together with the initial main class lipid group (Initial grouping) and the assigned group (Assigned groups) annotation used in the study. Lipids is the lipids that are included in the data analysis (Yes) and the metabolites that are excluded …
Compounds	Initial grouping	Assigned groups	Lipids
Oleamide	Amides	Amides	Yes
(5Z,8Z,11Z,14Z)-N-(2-Phenoxyethyl)-5,8,11,14-icosatetraenamide	Amides	Amides	Yes
(9Z,12Z)-N-Hydroxy-9,12-octadecadienamide	Amides	Amides	Yes
2-Hydroxy-N-[(2S,3R,4E,6R)-1,3,6-trihydroxy-4-octadecen-2-yl]pentacosanamide	Amides	Amides	Yes
Amide C18	Amides	Amides	Yes
Heptadecanoyl Ethanolamide	Amides	Amides	Yes
Heptadecanoyl Ethanolamide.1	Amides	Amides	Yes
Linoleamide	Amides	Amides	Yes
Linoleyl ethanolamide	Amides	Amides	Yes
Oleoylethanolamide	Amides	Amides	Yes
1-alpha-linolenoyl-2-[(8Z,11Z,14Z)-icosatrienoyl]-sn-glycerol	Amides	Amides	Yes
Tricosanoyl Ethanolamide	Amides	Amides	Yes
Nervonic ceramide	Ceramides	Ceramides	Yes
C23-Ceramide	Ceramides	Ceramides	Yes
C24:1 b-D-Galactosyl ceramide	Ceramides	Ceramides	Yes
Ceramide (d18:1/22:0)	Ceramides	Ceramides	Yes
Ceramide (d18:1/24:0)	Ceramides	Ceramides	Yes
Glucosylceramide (d18:1/22:0)	Ceramides	Ceramides	Yes
Glucosylceramide (d18:1/24:0)	Ceramides	Ceramides	Yes
Ce 16:1	Cholesteryl esters	Cholesteryl esters	Yes
Ce 18:1	Cholesteryl esters	Cholesteryl esters	Yes
Ce 18:2	Cholesteryl esters	Cholesteryl esters	Yes
Ce 18:3	Cholesteryl esters	Cholesteryl esters	Yes
Ce 20:3	Cholesteryl esters	Cholesteryl esters	Yes
Ce 20:4	Cholesteryl esters	Cholesteryl esters	Yes
Ce 20:5	Cholesteryl esters	Cholesteryl esters	Yes
Ce 22:6	Cholesteryl esters	Cholesteryl esters	Yes
Ethyl oleate	Fatty acids	Fatty acids	Yes
FA 14:0	Fatty acids	Fatty acids	Yes
FA 16:1	Fatty acids	Fatty acids	Yes
10-(4-Sulfophenyl) decanoic acid	Fatty acids	Fatty acids	Yes
Palmitelaidic acid methyl ester	Fatty acids	Fatty acids	Yes
(2S,3R,4S)-2-(Hydroxymethyl)-4-(12-methyloctadecyl)-3-azetidinol	Fatty acids	Fatty acids	Yes
(3beta,22E)-Stigmasta-5,22-dien-3-yl (7Z,10Z,13Z)-7,10,13-hexadecatrienoate	Fatty acids	Fatty acids	Yes
(3beta,5beta,16beta)-16-Acetoxy-3,5,14-trihydroxybufa-20,22-dienolide	Fatty acids	Fatty acids	Yes
(5E,9Z)-6-Bromo-5,9-icosadienoic acid	Fatty acids	Fatty acids	Yes
(5E,9Z)-6-Bromo-5,9-tricosadienoic acid	Fatty acids	Fatty acids	Yes
(5Z)-7,10-Dihydroxy-5-tetradecen-8-ynoic acid	Fatty acids	Fatty acids	Yes
(9Z)-17-(Dimethylarsoryl)-9-heptadecenoic acid	Fatty acids	Fatty acids	Yes
[8-Formyl-5-methoxy-2-methyl-2-(4-methyl-2-oxo-3-penten-1-yl)-3,4-dihydro-2H-chromen-7-yl]methyl stearate	Fatty acids	Fatty acids	Yes
1,3-Bis(tetradecanoyloxy)-2-propanyl (5Z,8Z,11Z,14Z)-5,8,11,14-icosatetraenoate	Fatty acids	Fatty acids	Yes
1,3-Bis(tetradecanoyloxy)-2-propanyl (5Z,8Z,11Z,14Z,17Z)-5,8,11,14,17-icosapentaenoate	Fatty acids	Fatty acids	Yes
1,3-Bis(tetradecanoyloxy)-2-propanyl (6Z,9Z,12Z,15Z)-6,9,12,15-octadecatetraenoate	Fatty acids	Fatty acids	Yes
13-(Dimethylarsoryl)tridecanoic acid	Fatty acids	Fatty acids	Yes
2,3-Bis(octanoyloxy)propyl decanoate	Fatty acids	Fatty acids	Yes
2,3-Dihydroxypropyl stearate	Fatty acids	Fatty acids	Yes
3-(Octanoyloxy)-1,2-propanediyl didecanoate	Fatty acids	Fatty acids	Yes
6-bromo-5E,9Z-pentacosadienoic acid	Fatty acids	Fatty acids	Yes
3-Oxodocosanoic acid	Fatty acids	Fatty acids	Yes
lysoPC 16:0, PC(16:0/0:0)	Lysophosphatidylcholines	Lysophosphatidylcholines	Yes
lysoPC 18:2, PC(18:2(9Z,11Z)/0:0)	Lysophosphatidylcholines	Lysophosphatidylcholines	Yes
LysoPC 17:0	Lysophosphatidylcholines	Lysophosphatidylcholines	Yes
LysoPC 18:0	Lysophosphatidylcholines	Lysophosphatidylcholines	Yes
LysoPC 20:4	Lysophosphatidylcholines	Lysophosphatidylcholines	Yes
LysoPC 22:6	Lysophosphatidylcholines	Lysophosphatidylcholines	Yes
MG 15:1	Monoacrylglycerols	Monoacrylglycerols	Yes
MG 18:2	Monoacrylglycerols	Monoacrylglycerols	Yes
MG 20:2	Monoacrylglycerols	Monoacrylglycerols	Yes
MG 22:5	Monoacrylglycerols	Monoacrylglycerols	Yes
2-Amino-6-[(E)-(5-amino-5-carboxy-2-hydroxypentylidene)amino]-5-hydroxyhexanoic acid (non-preferred name)	Amino acids	Others	No
Arg-Glu	Amino acids	Others	No
D-Isoleucyl-L-prolyl-L-tyrosyl-D-isoleucine	Amino acids	Others	No
leu-gln	Amino acids	Others	No
O-(Hydroxy{(2R)-2-hydroxy-3-[(2-methoxyicosyl)oxy]propoxy}phosphoryl)-L-serine	Amino acids	Others	No
O-(Hydroxy{(2R)-2-hydroxy-3-[(2-methoxyoctadecyl)oxy]propoxy}phosphoryl)-L-serine	Amino acids	Others	No
O-(Hydroxy{(2R)-3-(pentadecanoyloxy)-2-[(15Z)-15-tetracosenoyloxy]propoxy}phosphoryl)-L-serine	Amino acids	Others	No
O-[{(2R)-2-[(13Z,16Z)-13,16-Docosadienoyloxy]-3-[(9Z)-9-heptadecenoyloxy]propoxy}(hydroxy)phosphoryl]-L-serine	Amino acids	Others	No
O-[{(2R)-2-[(13Z,16Z)-13,16-Docosadienoyloxy]-3-[(9Z)-9-nonadecenoyloxy]propoxy}(hydroxy)phosphoryl]-L-serine	Amino acids	Others	No
O-[{(2R)-2-[(4Z,7Z,10Z,13Z,16Z,19Z)-4,7,10,13,16,19-Docosahexaenoyloxy]-3-[(9Z)-9-heptadecenoyloxy]propoxy}(hydroxy)phosphoryl]-L-serine	Amino acids	Others	No
O-{[(2R)-2-[(13Z,16Z)-13,16-Docosadienoyloxy]-3-(heptadecanoyloxy)propoxy](hydroxy)phosphoryl}-L-serine	Amino acids	Others	No
O-{[(2R)-2-[(13Z,16Z)-13,16-Docosadienoyloxy]-3-(heptadecanoyloxy)propoxy](hydroxy)phosphoryl}-L-serine.1	Amino acids	Others	No
O-{Hydroxy[(2R)-2-[(9Z)-9-octadecenoyloxy]-3-(stearoyloxy)propoxy]phosphoryl}-L-threonine	Amino acids	Others	No
O-{Hydroxy[(2R)-2-hydroxy-3-(palmitoyloxy)propoxy]phosphoryl}-L-serine	Amino acids	Others	No
O-{Hydroxy[(2R)-2-hydroxy-3-(tridecanoyloxy)propoxy]phosphoryl}-L-serine	Amino acids	Others	No
O-{Hydroxy[2-(nonadecanoyloxy)-3-(stearoyloxy)propoxy]phosphoryl}-L-serine	Amino acids	Others	No
pro-gln	Amino acids	Others	No
pro-gln.1	Amino acids	Others	No
Val-Ser	Amino acids	Others	No
Nafronyl	Meds_clinic	Others	No
Avapro	Meds_clinic	Others	No
Butabarbital	Meds_clinic	Others	No
Dexfenfluramine	Meds_clinic	Others	No
DL-Atenolol	Meds_clinic	Others	No
Iohexol	Meds_clinic	Others	No
Marimastat	Meds_clinic	Others	No
Valyltyrosine	Meds_clinic	Others	No
Nelfinavir	Meds_clinic	Others	No
O,N-DIDESMETHYLTRAMADOL	Meds_clinic	Others	No
Paroxetine	Meds_clinic	Others	No
Penciclovir	Meds_clinic	Others	No
Tafluprost	Meds_clinic	Others	No
Tigecycline	Meds_clinic	Others	No
Tricaprilin	Meds_clinic	Others	No
valganciclovir	Meds_clinic	Others	No
Zalcitabine	Meds_clinic	Others	No
Palmitoylcarnitine	Others	Others	No
2,4-Dihydroxy-7,8-dimethoxy-1,4-benzoxazin-3-one	Others	Others	No
(5E,9Z)-farnesyl acetone	Others	Others	No
1-(beta-D-ribofuranosyl)thymine	Others	Others	No
Bilirubin	Others	Others	No
Bis(2-ethylhexyl)adipate	Others	Others	No
(17Z)-17-Icosene-2,9,11,19-tetrayn-1-ol	Others	Others	No
(21R,27S)-24,27,28-Trihydroxy-24-oxido-19,23,25-trioxa-24lambda~5~-phosphaoctacosan-21-yl (11Z)-11-docosenoate	Others	Others	No
(23R,29S)-26,29,30-Trihydroxy-26-oxido-21,25,27-trioxa-26lambda~5~-phosphatriacontan-23-yl icosanoate	Others	Others	No
(23R,29S)-26,29,30-Trihydroxy-26-oxido-21,25,27-trioxa-26lambda~5~-phosphatriacontan-23-yl stearate	Others	Others	No
(2E)-3-Cyano-2-methyl-2-propen-1-yl stearate	Others	Others	No
(2R)-1-(Hexadecyloxy)-3-(phosphonooxy)-2-propanyl (9Z)-9-heptadecenoate	Others	Others	No
(2R)-1-[(11Z)-11-Docosenoyloxy]-3-[(hydroxy{[(1S,2R,3R,4S,5S,6R)-2,3,4,5,6-pentahydroxycyclohexyl]oxy}phosphoryl)oxy]-2-propanyl (13Z,16Z)-13,16-docosadienoate	Others	Others	No
(2R)-1-[(1Z)-1-Hexadecen-1-yloxy]-3-(phosphonooxy)-2-propanyl (9Z,12Z)-9,12-octadecadienoate	Others	Others	No
(2R)-1-[(5Z,8Z,11Z,14Z,17Z)-5,8,11,14,17-Icosapentaenoyloxy]-3-(phosphonooxy)-2-propanyl henicosanoate	Others	Others	No
(2R)-2,3-Bis[(9E)-9-octadecenoyloxy]propyl 2-(trimethylammonio)ethyl phosphate	Others	Others	No
(2R)-2-[(10Z,13Z)-10,13-Nonadecadienoyloxy]-3-(phosphonooxy)propyl (13Z)-13-docosenoate	Others	Others	No
(2R)-2-[(4Z,7Z,10Z,13Z,16Z,19Z)-4,7,10,13,16,19-Docosahexaenoyloxy]-3-(docosyloxy)propyl 2-(trimethylammonio)ethyl phosphate	Others	Others	No
(2R)-2-[(4Z,7Z,10Z,13Z,16Z,19Z)-4,7,10,13,16,19-Docosahexaenoyloxy]-3-(docosyloxy)propyl 2-(trimethylammonio)ethyl phosphate.1	Others	Others	No
(2R)-2-Acetoxy-3-methoxypropyl 2-(trimethylammonio)ethyl phosphate	Others	Others	No
(2R)-3-(Docosyloxy)-2-[(5Z,8Z,11Z,14Z)-5,8,11,14-icosatetraenoyloxy]propyl 2-(trimethylammonio)ethyl phosphate	Others	Others	No
(2R)-3-[(Hydroxy{[(1S,2R,3R,4S,5S,6R)-2,3,4,5,6-pentahydroxycyclohexyl]oxy}phosphoryl)oxy]-2-(icosanoyloxy)propyl docosanoate	Others	Others	No
(2S)-1-(Henicosanoyloxy)-3-hydroxy-2-propanyl (10Z,13Z,16Z)-10,13,16-docosatrienoate	Others	Others	No
(2S)-1-(Henicosanoyloxy)-3-hydroxy-2-propanyl (13Z)-13-docosenoate	Others	Others	No
(2S)-1-(Henicosanoyloxy)-3-hydroxy-2-propanyl (13Z,16Z)-13,16-docosadienoate	Others	Others	No
(2S)-1-{[11-(3,4-Dimethyl-5-pentyl-2-furyl)undecanoyl]oxy}-3-hydroxy-2-propanyl 13-(3-methyl-5-pentyl-2-furyl)tridecanoate	Others	Others	No
(2S)-1-Hydroxy-3-(icosanoyloxy)-2-propanyl henicosanoate	Others	Others	No
(2S)-1-Hydroxy-3-[(11Z)-11-icosenoyloxy]-2-propanyl henicosanoate	Others	Others	No
(2S)-2,3-Bis{[(3R,7R,11R)-3,7,11,15-tetramethylhexadecyl]oxy}propyl (2R)-2-hydroxy-1,3-propanediyl methyl bis[hydrogen (phosphate)]	Others	Others	No
(2S,3R)-2-(Hexacosanoylamino)-3-hydroxyoctadecyl (1S,2R,3S,4S,5R,6R)-2,3,4,5-tetrahydroxy-6-{[6-O-(hydroxy{[(1S,2R,3R,4S,5S,6R)-2,3,4,5,6-pentahydroxycyclohexyl]oxy}phosphoryl)-alpha-D-mannopyranosyl]oxy}cyclohexyl hydrogen phosphate	Others	Others	No
(2S,3R)-2-[(13Z)-13-Docosenoylamino]-3-hydroxyoctadecyl 5-acetamido-6-[(1S,2R)-2-({5-acetamido-6-[(1S,2R)-2-({5-acetamido-3,5-dideoxy-6-[(1R,2R)-1,2,3-trihydroxypropyl]-beta-L-threo-hex-2-ulopyranonosyl}oxy)-1,3-dihydroxypropyl]-3,5dideoxy-beta-L-threo-hex-2-ulopyranonosyl}oxy)-1,3-dihydroxypropyl]-3,5-dideoxy-beta-L-threo-hex-2-ulopyranonosyl-(2->3)-beta-D-galactopyranosyl-(1->4)-beta-D-glucopyr…	Others	Others	No
(2S,3R)-2-[(17Z)-17-Hexacosenoylamino]-3-hydroxyoctadecyl 5-acetamido-3,5-dideoxy-6-[(1R,2R)-1,2,3-trihydroxypropyl]-beta-L-threo-hex-2-ulopyranonosyl-(2->3)-beta-D-galactopyranosyl-(1->4)-beta-D-glucopyranoside	Others	Others	No
(2S,3R)-2-[(17Z)-17-Hexacosenoylamino]-3-hydroxyoctadecyl 5-acetamido-6-[(1S,2R)-2-({5-acetamido-6-[(1S,2R)-2-({5-acetamido-3,5-dideoxy-6-[(1R,2R)-1,2,3-trihydroxypropyl]-beta-L-threo-hex-2-ulopyranon7osyl}oxy)-1,3-dihydroxypropyl]-3,5-dideoxy-beta-L-threo-hex-2-ulopyranonosyl}oxy)-1,3-dihydroxypropyl]-3,5-dideoxy-beta-L-threo-hex-2-ulopyranonosyl-(2->3)-beta-D-galactopyranosyl-(1->4)-beta-D-gluc…	Others	Others	No
(2S,3R,4E)-3-Hydroxy-2-(icosanoylamino)-4-octadecen-1-yl 3-O-{(6R)-5-acetamido-3,5-dideoxy-6-[(1R,2R)-1,2,3-trihydroxypropyl]-beta-L-threo-hex-2-ulopyranonosyl}-beta-D-galactopyranoside	Others	Others	No
(2S,3R,4E,14Z)-2-[(13Z)-13-Docosenoylamino]-3-hydroxy-4,14-octadecadien-1-yl 2-(trimethylammonio)ethyl phosphate	Others	Others	No
(2S,3R,4E,14Z)-3-Hydroxy-2-[(15Z)-15-tetracosenoylamino]-4,14-octadecadien-1-yl 2-(trimethylammonio)ethyl phosphate	Others	Others	No
1,3,24-Trihydroxy-24-(hydroxymethyl)-9,19-cyclolanostan-28-oic acid	Others	Others	No
1-Hexadecanoylpyrrolidine	Others	Others	No
2-(2-Acetoxy-2-oxoethyl)-2-hydroxysuccinic acid	Others	Others	No
3-[(1R,2R)-2-(Aminomethyl)-1-hydroxycyclohexyl]phenol	Others	Others	No
3-Deoxy-D-glycero-D-galacto-2-nonulosonic Acid	Others	Others	No
3-Phenyl-1-{2,4,6-trihydroxy-3,5-bis[(1R,6R)-6-isopropyl-3-methyl-2-cyclohexen-1-yl]phenyl}-1-propanone	Others	Others	No
5,3'-Digeranyl-3,4,2',4'-tetrahydroxychalcone	Others	Others	No
5-Methoxy-4-{5-methoxy-3-[2-(2-methoxyphenyl)ethyl]-2-methylphenoxy}-3-[2-(2-methoxyphenyl)ethyl]-2-methylphenol	Others	Others	No
Adenosine cyclic 3',5'-monophosphate	Others	Others	No
Adenosine monophosphate	Others	Others	No
Coprine	Others	Others	No
cytidine 5'-monophosphate	Others	Others	No
Daucosterol	Others	Others	No
Dehydrofalcarinone	Others	Others	No
Enterostatin	Others	Others	No
goralatide	Others	Others	No
Hydroxycitronellal diethyl acetal	Others	Others	No
isodesmosine	Others	Others	No
Luteic acid	Others	Others	No
Methyl 8-[(2S,4S,5S,6R)-6-[(1Z,4E)-1,4-heptadien-1-yl]-5-hydroxy-2-(4-hydroxyphenyl)-1,3-dioxan-4-yl]octanoate	Others	Others	No
1-Isopropyl citrate	Others	Others	No
(R)-alpha-Tocotrienol	Others	Others	No
Myristyl sulfate	Others	Others	No
N~2~-Tetradecanoyl-L-glutamine	Others	Others	No
N-Hexanoyl-L-histidine	Others	Others	No
Pentosidine	Others	Others	No
cholesteryl beta-D-glucoside	Sugars	Others	No
N-Acetylneuraminic acid	Sugars	Others	No
1-Deoxy-1-({(7R,13Z,16Z,19Z,22Z,25Z)-4-hydroxy-4-oxido-9-oxo-7-[(stearoyloxy)methyl]-3,5,8-trioxa-4-phosphaoctacosa-13,16,19,22,25-pentaen-1-yl}amino)-beta-D-fructopyranose	Sugars	Others	No
1-Deoxy-1-({(7R,16Z,19Z,22Z)-4-hydroxy-4-oxido-9-oxo-7-[(palmitoyloxy)methyl]-3,5,8-trioxa-4-phosphaoctacosa-16,19,22-trien-1-yl}amino)-beta-D-fructopyranose	Sugars	Others	No
1-Deoxy-1-({(7R,17Z)-4-hydroxy-4-oxido-9-oxo-7-[(palmitoyloxy)methyl]-3,5,8-trioxa-4-phosphahexacos-17-en-1-yl}amino)-beta-D-fructopyranose	Sugars	Others	No
1-O-[(3Z,8R)-8-Hydroxy-8-methyl-3,9-decadienoyl]-beta-D-glucopyranose	Sugars	Others	No
1-oleoyl-2-(4Z,7Z,10Z,13Z,16Z,19Z-docosahexaenoyl)-sn-glycerol	Sugars	Others	No
N-acetyl-9-O-acetylneuraminic acid	Sugars	Others	No
N-Acetyllactosamine	Sugars	Others	No
Sucrose	Sugars	Others	No
(1S,3Z)-4-Methylene-3-[(2E)-2-{(1R,3aS,7aR)-7a-methyl-1-[(2R)-7,7,7-trifluoro-6-hydroxy-2-heptanyl]octahydro-4H-inden-4-ylidene}ethylidene]cyclohexanol	Vitamins	Others	No
(5Z,7E)-9,10-Secocholesta-5,7,10-triene	Vitamins	Others	No
(5Z,7E)-9,10-Secocholesta-5,7,10-triene.1	Vitamins	Others	No
(5Z,7E)-9,10-Secocholesta-5,7,10-triene.2	Vitamins	Others	No
1-[(6-O-Palmitoyl-alpha-D-glucopyranosyl)oxy]-2-icosanyl palmitate	Vitamins	Others	No
2-Methyl-3-[(2E,10E,14E,18E,22E,26E)-3,7,11,15,19,23,27,31-octamethyl-2,10,14,18,22,26,30-dotriacontaheptaen-1-yl]-1,4-naphthoquinone	Vitamins	Others	No
PA 22:0	Phosphatidic acids	Phosphatidic acids	Yes
PA 24:0	Phosphatidic acids	Phosphatidic acids	Yes
PA 26:0	Phosphatidic acids	Phosphatidic acids	Yes
PA 28:0	Phosphatidic acids	Phosphatidic acids	Yes
PA 39:3	Phosphatidic acids	Phosphatidic acids	Yes
PA 43:4	Phosphatidic acids	Phosphatidic acids	Yes
PA 45:4	Phosphatidic acids	Phosphatidic acids	Yes
PA 48:4	Phosphatidic acids	Phosphatidic acids	Yes
PA 49:4	Phosphatidic acids	Phosphatidic acids	Yes
PA 50:5	Phosphatidic acids	Phosphatidic acids	Yes
PC 32:0, PC(16:0/16:0)	Phosphatidylcholines	Phosphatidylcholines	Yes
PC 30:0	Phosphatidylcholines	Phosphatidylcholines	Yes
PC 31:0	Phosphatidylcholines	Phosphatidylcholines	Yes
PC 33:0	Phosphatidylcholines	Phosphatidylcholines	Yes
PC 32:1	Phosphatidylcholines	Phosphatidylcholines	Yes
PC 34:1	Phosphatidylcholines	Phosphatidylcholines	Yes
PC 35:1	Phosphatidylcholines	Phosphatidylcholines	Yes
PC 36:1	Phosphatidylcholines	Phosphatidylcholines	Yes
PC 36:1.1	Phosphatidylcholines	Phosphatidylcholines	Yes
PC 38:1	Phosphatidylcholines	Phosphatidylcholines	Yes
PC 33:2	Phosphatidylcholines	Phosphatidylcholines	Yes
PC 34:2	Phosphatidylcholines	Phosphatidylcholines	Yes
PC 35:2	Phosphatidylcholines	Phosphatidylcholines	Yes
PC 36:2	Phosphatidylcholines	Phosphatidylcholines	Yes
PC 36:2.1	Phosphatidylcholines	Phosphatidylcholines	Yes
PC 38:2	Phosphatidylcholines	Phosphatidylcholines	Yes
PC 34:3	Phosphatidylcholines	Phosphatidylcholines	Yes
PC 34:3.1	Phosphatidylcholines	Phosphatidylcholines	Yes
PC 35:3	Phosphatidylcholines	Phosphatidylcholines	Yes
PC 36:3	Phosphatidylcholines	Phosphatidylcholines	Yes
PC 36:3.1	Phosphatidylcholines	Phosphatidylcholines	Yes
PC 38:3	Phosphatidylcholines	Phosphatidylcholines	Yes
PC 34:4	Phosphatidylcholines	Phosphatidylcholines	Yes
PC 35:4	Phosphatidylcholines	Phosphatidylcholines	Yes
PC 36:4	Phosphatidylcholines	Phosphatidylcholines	Yes
PC 37:4	Phosphatidylcholines	Phosphatidylcholines	Yes
PC 38:4	Phosphatidylcholines	Phosphatidylcholines	Yes
PC 38:4.1	Phosphatidylcholines	Phosphatidylcholines	Yes
PC 40:4	Phosphatidylcholines	Phosphatidylcholines	Yes
PC 36:5	Phosphatidylcholines	Phosphatidylcholines	Yes
PC 37:5	Phosphatidylcholines	Phosphatidylcholines	Yes
PC 38:5	Phosphatidylcholines	Phosphatidylcholines	Yes
PC 40:5	Phosphatidylcholines	Phosphatidylcholines	Yes
PC 36:6	Phosphatidylcholines	Phosphatidylcholines	Yes
PC 37:6	Phosphatidylcholines	Phosphatidylcholines	Yes
PC 38:6	Phosphatidylcholines	Phosphatidylcholines	Yes
PC 39:6	Phosphatidylcholines	Phosphatidylcholines	Yes
PC 39:6.1	Phosphatidylcholines	Phosphatidylcholines	Yes
PC 40:6	Phosphatidylcholines	Phosphatidylcholines	Yes
PC 38:7	Phosphatidylcholines	Phosphatidylcholines	Yes
PC 38:7.1	Phosphatidylcholines	Phosphatidylcholines	Yes
PC 40:7	Phosphatidylcholines	Phosphatidylcholines	Yes
PC 40:8	Phosphatidylcholines	Phosphatidylcholines	Yes
PE 36:2	Phosphatidylethanolamines	Phosphatidylethanolamines	Yes
PE 36:4	Phosphatidylethanolamines	Phosphatidylethanolamines	Yes
PE 38:4	Phosphatidylethanolamines	Phosphatidylethanolamines	Yes
PE 38:6	Phosphatidylethanolamines	Phosphatidylethanolamines	Yes
PE 40:6	Phosphatidylethanolamines	Phosphatidylethanolamines	Yes
PS 39:0	Phosphatidylserines	Phosphatidylserines	Yes
PS 23:4	Phosphatidylserines	Phosphatidylserines	Yes
PS 39:7	Phosphatidylserines	Phosphatidylserines	Yes
PS 39:8	Phosphatidylserines	Phosphatidylserines	Yes
1-[(9Z)-hexadecenoyl]-sn-glycero-3-phosphocholine	Phosphocholines	Phosphocholines	Yes
1-hexadecyl-2-hexadecanoyl-sn-glycero-3-phosphocholine	Phosphocholines	Phosphocholines	Yes
1-octadecyl-2-[(4Z,7Z,10Z,13Z,16Z,19Z)-docosahexaenoyl]-sn-glycero-3-phosphocholine	Phosphocholines	Phosphocholines	Yes
1-O-octadecyl-2-arachidonoyl-sn-glycero-3-phosphocholine	Phosphocholines	Phosphocholines	Yes
plasmenyl-PC 36:0	Plasmenylphosphatidylcholines	Plasmenylphosphatidylcholines	Yes
plasmenyl-PC 34:1	Plasmenylphosphatidylcholines	Plasmenylphosphatidylcholines	Yes
plasmenyl-PC 36:1	Plasmenylphosphatidylcholines	Plasmenylphosphatidylcholines	Yes
plasmenyl-PC 42:1	Plasmenylphosphatidylcholines	Plasmenylphosphatidylcholines	Yes
plasmenyl-PC 34:2	Plasmenylphosphatidylcholines	Plasmenylphosphatidylcholines	Yes
plasmenyl-PC 36:2	Plasmenylphosphatidylcholines	Plasmenylphosphatidylcholines	Yes
plasmenyl-PC 40:2	Plasmenylphosphatidylcholines	Plasmenylphosphatidylcholines	Yes
plasmenyl-PC 42:2	Plasmenylphosphatidylcholines	Plasmenylphosphatidylcholines	Yes
plasmenyl-PC 36:3	Plasmenylphosphatidylcholines	Plasmenylphosphatidylcholines	Yes
plasmenyl-PC 38:3	Plasmenylphosphatidylcholines	Plasmenylphosphatidylcholines	Yes
plasmenyl-PC 40:3	Plasmenylphosphatidylcholines	Plasmenylphosphatidylcholines	Yes
plasmenyl-PC 36:4	Plasmenylphosphatidylcholines	Plasmenylphosphatidylcholines	Yes
plasmenyl-PC 38:4	Plasmenylphosphatidylcholines	Plasmenylphosphatidylcholines	Yes
plasmenyl-PC 40:4	Plasmenylphosphatidylcholines	Plasmenylphosphatidylcholines	Yes
plasmenyl-PC 42:4	Plasmenylphosphatidylcholines	Plasmenylphosphatidylcholines	Yes
plasmenyl-PC 44:4	Plasmenylphosphatidylcholines	Plasmenylphosphatidylcholines	Yes
plasmenyl-PC 36:5	Plasmenylphosphatidylcholines	Plasmenylphosphatidylcholines	Yes
plasmenyl-PC 38:5	Plasmenylphosphatidylcholines	Plasmenylphosphatidylcholines	Yes
plasmenyl-PC 38:5.1	Plasmenylphosphatidylcholines	Plasmenylphosphatidylcholines	Yes
plasmenyl-PC 40:5	Plasmenylphosphatidylcholines	Plasmenylphosphatidylcholines	Yes
plasmenyl-PC 38:6	Plasmenylphosphatidylcholines	Plasmenylphosphatidylcholines	Yes
plasmenyl-PC 40:6	Plasmenylphosphatidylcholines	Plasmenylphosphatidylcholines	Yes
plasmenyl-PE 37:1	Plasmenylphosphatidylethaolamines	Plasmenylphosphatidylethaolamines	Yes
plasmenyl-PE 36:4	Plasmenylphosphatidylethaolamines	Plasmenylphosphatidylethaolamines	Yes
plasmenyl-PE 41:4	Plasmenylphosphatidylethaolamines	Plasmenylphosphatidylethaolamines	Yes
plasmenyl-PE 40:6	Plasmenylphosphatidylethaolamines	Plasmenylphosphatidylethaolamines	Yes
plasmenyl-PE 43:6	Plasmenylphosphatidylethaolamines	Plasmenylphosphatidylethaolamines	Yes
Dihomo-I3-Linolenoyl PAF C-16	Platelet-activating factors	Platelet-activating factors	Yes
Dihomo-I3-Linolenoyl PAF C-16.1	Platelet-activating factors	Platelet-activating factors	Yes
Docosahexaenoyl PAF C-16	Platelet-activating factors	Platelet-activating factors	Yes
Eicosapentaenoyl PAF C-16	Platelet-activating factors	Platelet-activating factors	Yes
2,4-dihydroxyheptadec-16-ynyl acetate	Acetates	Small group collection	Yes
2,4-dihydroxyheptadec-16-ynyl acetate.1	Acetates	Small group collection	Yes
petroformynic acid B	Apolipoproteins	Small group collection	Yes
2H-Dibenzo[b,f]azepin-2-one	Bromides	Small group collection	Yes
3-(Methylthio)hexyl butanoate	Butanoic acids	Small group collection	Yes
3-(4-hydroxy-3-(3-methyl-2-butenyl)phenyl)-2-propenal	Butyric acids	Small group collection	Yes
DG 36:3	Diacylglycerols	Small group collection	Yes
DG 36:4	Diacylglycerols	Small group collection	Yes
DG 38:4	Diacylglycerols	Small group collection	Yes
1-(18-mercaptooctadecanoyl)-sn-glycerol 3-phosphate	Lysophosphatidic acids	Small group collection	Yes
PG 33:2	Phosphatidylglycerols	Small group collection	Yes
1-(1Z-octadecenyl)-2-(9Z-octadecenoyl)-sn-glycero-3-phosphoethanolamine	Phosphoethanolamines	Small group collection	Yes
3-[(4Z,7Z,10Z,13Z,16Z,19Z)-4,7,10,13,16,19-Docosahexaenoyloxy]-2-[(1Z,11Z)-1,11-octadecadien-1-yloxy]propyl 2-(trimethylammonio)ethyl phosphate	Phosphoric acids	Small group collection	Yes
1-(2-Deoxy-alpha-D-erythro-pentofuranosyl)-2,4-dioxo-1,2,3,4-tetrahydro-5-pyrimidinecarboxylic acid	Pyridines	Small group collection	Yes
Allopregnanolone	Steroids	Small group collection	Yes
Hydroxyprogesterone	Steroids	Small group collection	Yes
Nutriacholic acid	Steroids	Small group collection	Yes
(14R)-20-Amino-1-(3,4-dimethyl-5-propyl-2-furyl)-17-hydroxy-17-oxido-11-oxo-12,16,18-trioxa-17lambda~5~-phosphaicosan-14-yl 11-(3,4-dimethyl-5-pentyl-2-furyl)undecanoate	Testosterone undecanoate	Small group collection	Yes
(14R)-20-Amino-1-(3,4-dimethyl-5-propyl-2-furyl)-17-hydroxy-17-oxido-11-oxo-12,16,18-trioxa-17lambda~5~-phosphaicosan-14-yl 11-(3,4-dimethyl-5-propyl-2-furyl)undecanoate	Testosterone undecanoate	Small group collection	Yes
(14R)-20-Amino-1-(3,4-dimethyl-5-propyl-2-furyl)-17-hydroxy-17-oxido-11-oxo-12,16,18-trioxa-17lambda~5~-phosphaicosan-14-yl 13-(3,4-dimethyl-5-pentyl-2-furyl)tridecanoate	Testosterone undecanoate	Small group collection	Yes
Ricinolein	Triglycerides	Small group collection	Yes
SM 34:1, SM(d18:1/16:0)	Sphingomyelines	Sphingomyelines	Yes
SM 34:0	Sphingomyelines	Sphingomyelines	Yes
SM 36:0	Sphingomyelines	Sphingomyelines	Yes
SM 32:1	Sphingomyelines	Sphingomyelines	Yes
SM 33:1	Sphingomyelines	Sphingomyelines	Yes
SM 35:1	Sphingomyelines	Sphingomyelines	Yes
SM 36:1	Sphingomyelines	Sphingomyelines	Yes
SM 37:1	Sphingomyelines	Sphingomyelines	Yes
SM 38:1	Sphingomyelines	Sphingomyelines	Yes
SM 39:1	Sphingomyelines	Sphingomyelines	Yes
SM 40:1	Sphingomyelines	Sphingomyelines	Yes
SM 41:1	Sphingomyelines	Sphingomyelines	Yes
SM 42:1	Sphingomyelines	Sphingomyelines	Yes
SM 43:1	Sphingomyelines	Sphingomyelines	Yes
SM 32:2	Sphingomyelines	Sphingomyelines	Yes
SM 34:2	Sphingomyelines	Sphingomyelines	Yes
SM 36:2	Sphingomyelines	Sphingomyelines	Yes
SM 38:2	Sphingomyelines	Sphingomyelines	Yes
SM 40:2	Sphingomyelines	Sphingomyelines	Yes
SM 41:2	Sphingomyelines	Sphingomyelines	Yes
SM 42:2	Sphingomyelines	Sphingomyelines	Yes
SM 43:2	Sphingomyelines	Sphingomyelines	Yes
SM 44:2	Sphingomyelines	Sphingomyelines	Yes
SM 42:4	Sphingomyelines	Sphingomyelines	Yes
TG 48:2, TG(14:0/16:1/18:1)	Triacylglyceols	Triacylglycerols	Yes
TG 50:3, TG(16:1/16:1/18:1)	Triacylglyceols	Triacylglycerols	Yes
TG 50:4, TG(16:1/16:1/18:2)	Triacylglyceols	Triacylglycerols	Yes
TG 52:4, TG(16:0/18:2/18:2)	Triacylglyceols	Triacylglycerols	Yes
TG 56:6, TG(16:0/18:1/22:5)	Triacylglyceols	Triacylglycerols	Yes
TG 46:1	Triacylglyceols	Triacylglycerols	Yes
TG 46:2	Triacylglyceols	Triacylglycerols	Yes
TG 48:3	Triacylglyceols	Triacylglycerols	Yes
TG 51:3	Triacylglyceols	Triacylglycerols	Yes
TG 51:4	Triacylglyceols	Triacylglycerols	Yes
TG 50:5	Triacylglyceols	Triacylglycerols	Yes
TG 52:5	Triacylglyceols	Triacylglycerols	Yes
TG 53:5	Triacylglyceols	Triacylglycerols	Yes
TG 52:6	Triacylglyceols	Triacylglycerols	Yes
TG 54:6	Triacylglyceols	Triacylglycerols	Yes
TG 52:7	Triacylglyceols	Triacylglycerols	Yes
TG 54:7	Triacylglyceols	Triacylglycerols	Yes
TG 55:7	Triacylglyceols	Triacylglycerols	Yes
TG 58:7	Triacylglyceols	Triacylglycerols	Yes
TG 56:8	Triacylglyceols	Triacylglycerols	Yes
TG 58:8	Triacylglyceols	Triacylglycerols	Yes
TG 56:9	Triacylglyceols	Triacylglycerols	Yes
TG 58:9	Triacylglyceols	Triacylglycerols	Yes
TG 58:10	Triacylglyceols	Triacylglycerols	Yes
TG 58:11	Triacylglyceols	Triacylglycerols	Yes
TG 60:11	Triacylglyceols	Triacylglycerols	Yes
TG 51:2	Triacylglyceols	Triacylglycerols	Yes
TG 53:4	Triacylglyceols	Triacylglycerols	Yes
TG 51:5	Triacylglyceols	Triacylglycerols	Yes
TG 56:5	Triacylglyceols	Triacylglycerols	Yes
TG 55:6	Triacylglyceols	Triacylglycerols	Yes
TG 58:6	Triacylglyceols	Triacylglycerols	Yes
TG 56:7	Triacylglyceols	Triacylglycerols	Yes
TG 57:7	Triacylglyceols	Triacylglycerols	Yes
TG 54:8	Triacylglyceols	Triacylglycerols	Yes
TG 60:8	Triacylglyceols	Triacylglycerols	Yes
TG 60:9	Triacylglyceols	Triacylglycerols	Yes
TG 60:10	Triacylglyceols	Triacylglycerols	Yes
TG 62:10	Triacylglyceols	Triacylglycerols	Yes
TG 62:11	Triacylglyceols	Triacylglycerols	Yes
TG 62:12	Triacylglyceols	Triacylglycerols	Yes
TG 62:13	Triacylglyceols	Triacylglycerols	Yes
TG 46:3	Triacylglyceols	Triacylglycerols	Yes

## Sheet: S2_Significant lipids
Supplementary Table S1 - sheet 2. Significant lipids: Overview of lipids identified in the lumbar (n = 19) and cisternal CSF (n = 11). Listed in the table is compound name together with the main class lipid group. Present is the mean lipid abundance (in arbitrary units, a.u.) together with the standard error of the mean for both lumbar and cisternal CSF. Log2FC represents the log2 fold change fro…
Compounds	Assigned groups	Lumbar		Cisternal		Log2FC	Pvalue	Padj
		Mean (a.u.)	SEM (a.u.)	Mean (a.u.)	SEM (a.u.)
TG 46:1	Triacylglycerols	0.08	0.00	0.45	0.04	2.39	< 0.001	< 0.01
TG 48:3	Triacylglycerols	0.06	0.00	0.42	0.04	2.79	< 0.001	< 0.01
PC 34:3.1	Phosphatidylcholines	0.01	0.00	0.95	0.19	7.25	< 0.001	< 0.01
TG 60:8	Triacylglycerols	0.03	0.00	1.71	0.37	6.06	< 0.01	< 0.01
TG 60:9	Triacylglycerols	0.02	0.00	1.19	0.22	5.64	< 0.001	< 0.01
PS 39:8	Phosphatidylserines	0.03	0.00	1.54	0.35	5.64	< 0.01	< 0.01
PC 34:3	Phosphatidylcholines	0.03	0.00	1.30	0.24	5.55	< 0.001	< 0.01
TG 56:7	Triacylglycerols	0.02	0.00	0.95	0.19	5.52	< 0.001	< 0.01
TG 58:8	Triacylglycerols	0.03	0.00	1.15	0.27	5.13	< 0.01	< 0.01
DG 36:3	Small group collection	0.04	0.00	1.35	0.27	5.02	< 0.001	< 0.01
TG 56:5	Triacylglycerols	0.05	0.01	1.67	0.39	4.92	< 0.01	< 0.01
TG 56:6, TG(16:0/18:1/22:5)	Triacylglycerols	0.05	0.00	1.31	0.28	4.84	< 0.01	< 0.01
TG 54:7	Triacylglycerols	0.03	0.00	0.87	0.19	4.81	< 0.01	< 0.01
TG 56:9	Triacylglycerols	0.02	0.00	0.61	0.14	4.76	< 0.01	< 0.01
PC 34:2	Phosphatidylcholines	0.06	0.00	1.66	0.37	4.75	< 0.01	< 0.01
PA 39:3	Phosphatidic acids	0.06	0.00	1.65	0.37	4.74	< 0.01	< 0.01
TG 58:9	Triacylglycerols	0.04	0.00	0.96	0.19	4.68	< 0.001	< 0.01
TG 56:8	Triacylglycerols	0.03	0.00	0.84	0.17	4.63	< 0.001	< 0.01
(14R)-20-Amino-1-(3,4-dimethyl-5-propyl-2-furyl)-17-hydroxy-17-oxido-11-oxo-12,16,18-trioxa-17lambda~5~-phosphaicosan-14-yl 11-(3,4-dimethyl-5-propyl-2-furyl)undecanoate	Small group collection	0.07	0.01	1.71	0.37	4.62	< 0.01	< 0.01
Ricinolein	Small group collection	0.07	0.01	1.68	0.36	4.59	< 0.01	< 0.01
TG 51:4	Triacylglycerols	0.04	0.00	0.86	0.19	4.55	< 0.01	< 0.01
TG 62:12	Triacylglycerols	0.05	0.01	1.02	0.23	4.39	< 0.01	< 0.01
TG 58:6	Triacylglycerols	0.06	0.00	1.26	0.24	4.30	< 0.001	< 0.01
2-Hydroxy-N-[(2S,3R,4E,6R)-1,3,6-trihydroxy-4-octadecen-2-yl]pentacosanamide	Amides	0.09	0.01	1.71	0.35	4.20	< 0.001	< 0.01
PC 36:3.1	Phosphatidylcholines	0.10	0.01	1.75	0.38	4.11	< 0.01	< 0.01
TG 54:8	Triacylglycerols	0.04	0.00	0.66	0.14	4.09	< 0.01	< 0.01
PC 40:8	Phosphatidylcholines	0.11	0.01	1.75	0.36	4.00	< 0.001	< 0.01
Ceramide (d18:1/24:0)	Ceramides	0.11	0.01	1.64	0.31	3.94	< 0.001	< 0.01
PC 37:6	Phosphatidylcholines	0.08	0.01	1.20	0.26	3.89	< 0.01	< 0.01
SM 43:1	Sphingomyelines	0.13	0.01	1.78	0.34	3.83	< 0.001	< 0.01
Ce 18:2	Cholesteryl esters	0.14	0.02	1.84	0.33	3.74	< 0.001	< 0.01
C23-Ceramide	Ceramides	0.13	0.01	1.63	0.31	3.70	< 0.001	< 0.01
TG 60:11	Triacylglycerols	0.09	0.00	1.23	0.27	3.70	< 0.01	< 0.01
Ceramide (d18:1/22:0)	Ceramides	0.14	0.01	1.82	0.32	3.67	< 0.001	< 0.01
Ce 18:3	Cholesteryl esters	0.16	0.02	2.03	0.41	3.66	< 0.001	< 0.01
1-O-octadecyl-2-arachidonoyl-sn-glycero-3-phosphocholine	Phosphocholines	0.13	0.02	1.66	0.36	3.65	< 0.01	< 0.01
Dihomo-I3-Linolenoyl PAF C-16.1	Platelet-activating factors	0.10	0.02	1.20	0.26	3.63	< 0.01	< 0.01
PC 39:6	Phosphatidylcholines	0.12	0.02	1.47	0.28	3.56	< 0.001	< 0.01
PC 37:5	Phosphatidylcholines	0.11	0.00	1.26	0.27	3.56	< 0.01	< 0.01
PC 38:7	Phosphatidylcholines	0.10	0.01	1.11	0.22	3.51	< 0.001	< 0.01
Nervonic ceramide	Ceramides	0.12	0.01	1.30	0.21	3.48	< 0.001	< 0.01
plasmenyl-PC 40:3	Plasmenylphosphatidylcholines	0.20	0.03	2.06	0.43	3.39	< 0.01	< 0.01
plasmenyl-PC 42:4	Plasmenylphosphatidylcholines	0.18	0.03	1.92	0.39	3.38	< 0.01	< 0.01
PC 36:6	Phosphatidylcholines	0.11	0.01	1.12	0.20	3.36	< 0.001	< 0.01
1-octadecyl-2-[(4Z,7Z,10Z,13Z,16Z,19Z)-docosahexaenoyl]-sn-glycero-3-phosphocholine	Phosphocholines	0.18	0.03	1.75	0.38	3.32	< 0.01	< 0.01
TG 55:7	Triacylglycerols	0.08	0.00	0.78	0.17	3.25	< 0.01	< 0.01
plasmenyl-PC 40:4	Plasmenylphosphatidylcholines	0.20	0.03	1.85	0.39	3.24	< 0.01	< 0.01
TG 55:6	Triacylglycerols	0.10	0.01	0.98	0.16	3.23	< 0.001	< 0.01
PC 38:6	Phosphatidylcholines	0.17	0.02	1.43	0.25	3.07	< 0.001	< 0.01
SM 41:1	Sphingomyelines	0.21	0.02	1.74	0.31	3.03	< 0.001	< 0.01
SM 43:2	Sphingomyelines	0.22	0.03	1.76	0.29	3.02	< 0.001	< 0.01
(14R)-20-Amino-1-(3,4-dimethyl-5-propyl-2-furyl)-17-hydroxy-17-oxido-11-oxo-12,16,18-trioxa-17lambda~5~-phosphaicosan-14-yl 11-(3,4-dimethyl-5-pentyl-2-furyl)undecanoate	Small group collection	0.16	0.02	1.31	0.22	2.99	< 0.001	< 0.01
TG 52:5	Triacylglycerols	0.11	0.01	0.85	0.17	2.95	< 0.01	< 0.01
PC 36:3	Phosphatidylcholines	0.19	0.02	1.46	0.27	2.91	< 0.01	< 0.01
SM 42:1	Sphingomyelines	0.23	0.02	1.66	0.28	2.86	< 0.001	< 0.01
Linoleyl ethanolamide	Amides	0.31	0.02	2.22	0.43	2.85	< 0.01	< 0.01
SM 40:1	Sphingomyelines	0.25	0.02	1.77	0.30	2.84	< 0.001	< 0.01
PC 38:3	Phosphatidylcholines	0.23	0.02	1.60	0.30	2.78	< 0.01	< 0.01
Ce 20:4	Cholesteryl esters	0.31	0.04	2.11	0.42	2.75	< 0.01	< 0.01
SM 39:1	Sphingomyelines	0.25	0.02	1.70	0.33	2.74	< 0.01	< 0.01
plasmenyl-PC 44:4	Plasmenylphosphatidylcholines	0.29	0.03	1.89	0.39	2.69	< 0.01	< 0.01
Ce 20:3	Cholesteryl esters	0.31	0.03	1.97	0.38	2.65	< 0.01	< 0.01
TG 48:2, TG(14:0/16:1/18:1)	Triacylglycerols	0.14	0.00	0.88	0.16	2.63	< 0.01	< 0.01
PA 48:4	Phosphatidic acids	0.13	0.00	0.79	0.13	2.56	< 0.001	< 0.01
TG 52:4, TG(16:0/18:2/18:2)	Triacylglycerols	0.17	0.00	0.98	0.19	2.52	< 0.01	< 0.01
TG 50:4, TG(16:1/16:1/18:2)	Triacylglycerols	0.14	0.00	0.76	0.15	2.49	< 0.01	< 0.01
PA 50:5	Phosphatidic acids	0.15	0.00	0.82	0.15	2.45	< 0.01	< 0.01
PC 38:2	Phosphatidylcholines	0.29	0.04	1.57	0.28	2.43	< 0.001	< 0.01
PE 38:4	Phosphatidylethanolamines	0.24	0.04	1.30	0.23	2.41	< 0.001	< 0.01
plasmenyl-PC 38:6	Plasmenylphosphatidylcholines	0.24	0.02	1.28	0.25	2.40	< 0.01	< 0.01
SM 34:1, SM(d18:1/16:0)	Sphingomyelines	0.33	0.03	1.74	0.33	2.38	< 0.01	< 0.01
TG 50:3, TG(16:1/16:1/18:1)	Triacylglycerols	0.19	0.00	0.96	0.17	2.36	< 0.001	< 0.01
SM 33:1	Sphingomyelines	0.33	0.03	1.66	0.29	2.35	< 0.01	< 0.01
TG 54:6	Triacylglycerols	0.14	0.00	0.70	0.13	2.32	< 0.01	< 0.01
plasmenyl-PC 40:5	Plasmenylphosphatidylcholines	0.25	0.02	1.22	0.24	2.29	< 0.01	< 0.01
SM 32:1	Sphingomyelines	0.34	0.03	1.65	0.28	2.28	< 0.001	< 0.01
(14R)-20-Amino-1-(3,4-dimethyl-5-propyl-2-furyl)-17-hydroxy-17-oxido-11-oxo-12,16,18-trioxa-17lambda~5~-phosphaicosan-14-yl 13-(3,4-dimethyl-5-pentyl-2-furyl)tridecanoate	Small group collection	0.28	0.04	1.33	0.21	2.27	< 0.001	< 0.01
3-[(4Z,7Z,10Z,13Z,16Z,19Z)-4,7,10,13,16,19-Docosahexaenoyloxy]-2-[(1Z,11Z)-1,11-octadecadien-1-yloxy]propyl 2-(trimethylammonio)ethyl phosphate	Small group collection	0.30	0.03	1.42	0.25	2.26	< 0.01	< 0.01
SM 34:2	Sphingomyelines	0.33	0.02	1.56	0.26	2.26	< 0.001	< 0.01
plasmenyl-PC 38:4	Plasmenylphosphatidylcholines	0.30	0.03	1.43	0.26	2.26	< 0.01	< 0.01
plasmenyl-PC 36:3	Plasmenylphosphatidylcholines	0.31	0.03	1.47	0.27	2.25	< 0.01	< 0.01
plasmenyl-PC 38:5.1	Plasmenylphosphatidylcholines	0.25	0.02	1.17	0.21	2.25	< 0.01	< 0.01
PC 40:5	Phosphatidylcholines	0.25	0.03	1.21	0.17	2.25	< 0.001	< 0.01
SM 42:2	Sphingomyelines	0.32	0.03	1.51	0.24	2.24	< 0.001	< 0.01
PC 38:5	Phosphatidylcholines	0.31	0.02	1.42	0.24	2.20	< 0.01	< 0.01
SM 40:2	Sphingomyelines	0.38	0.03	1.68	0.31	2.16	< 0.01	< 0.01
SM 44:2	Sphingomyelines	0.32	0.03	1.36	0.24	2.11	< 0.01	< 0.01
SM 41:2	Sphingomyelines	0.34	0.04	1.43	0.24	2.07	< 0.001	< 0.01
SM 32:2	Sphingomyelines	0.36	0.03	1.46	0.26	2.02	< 0.01	< 0.01
PC 40:6	Phosphatidylcholines	0.33	0.03	1.27	0.19	1.95	< 0.001	< 0.01
Ce 22:6	Cholesteryl esters	0.38	0.05	1.46	0.24	1.93	< 0.01	< 0.01
PC 39:6.1	Phosphatidylcholines	0.30	0.03	1.12	0.20	1.89	< 0.01	< 0.01
Ce 18:1	Cholesteryl esters	0.42	0.04	1.53	0.24	1.88	< 0.001	< 0.01
SM 38:1	Sphingomyelines	0.46	0.03	1.61	0.26	1.81	< 0.01	< 0.01
TG 53:4	Triacylglycerols	0.22	0.00	0.76	0.11	1.79	< 0.01	< 0.01
SM 34:0	Sphingomyelines	0.42	0.04	1.38	0.23	1.72	< 0.01	< 0.01
PC 36:2	Phosphatidylcholines	0.41	0.03	1.28	0.21	1.63	< 0.01	< 0.01
PC 40:7	Phosphatidylcholines	0.41	0.03	1.25	0.20	1.62	< 0.01	< 0.01
PC 35:2	Phosphatidylcholines	0.11	0.01	1.24	0.27	3.56	< 0.01	< 0.01
PC 36:2.1	Phosphatidylcholines	0.09	0.01	1.68	0.39	4.30	< 0.01	< 0.01
plasmenyl-PE 36:4	Plasmenylphosphatidylethaolamines	0.30	0.03	1.46	0.29	2.27	< 0.01	< 0.01
TG 58:10	Triacylglycerols	0.08	0.01	0.81	0.17	3.32	< 0.01	< 0.01
TG 51:2	Triacylglycerols	0.17	0.00	1.19	0.25	2.83	< 0.01	< 0.01
1-alpha-linolenoyl-2-[(8Z,11Z,14Z)-icosatrienoyl]-sn-glycerol	Amides	0.09	0.00	1.43	0.33	4.03	< 0.01	< 0.01
TG 62:13	Triacylglycerols	0.07	0.00	0.96	0.22	3.86	< 0.01	< 0.01
Ce 20:5	Cholesteryl esters	0.19	0.02	1.79	0.40	3.25	< 0.01	< 0.01
TG 62:11	Triacylglycerols	0.03	0.00	1.02	0.25	5.19	< 0.01	< 0.01
Ce 16:1	Cholesteryl esters	0.33	0.04	1.56	0.31	2.24	< 0.01	< 0.01
MG 20:2	Monoacrylglycerols	0.15	0.00	0.20	0.01	0.40	< 0.01	< 0.01
plasmenyl-PC 36:5	Plasmenylphosphatidylcholines	0.08	0.01	1.59	0.38	4.38	< 0.01	< 0.01
TG 50:5	Triacylglycerols	0.04	0.00	0.66	0.16	4.11	< 0.01	< 0.01
plasmenyl-PC 38:5	Plasmenylphosphatidylcholines	0.32	0.03	1.48	0.29	2.19	< 0.01	< 0.01
PC 33:2	Phosphatidylcholines	0.03	0.00	1.19	0.29	5.56	< 0.01	< 0.01
SM 37:1	Sphingomyelines	0.43	0.05	1.54	0.28	1.83	< 0.01	< 0.01
PE 36:4	Phosphatidylethanolamines	0.09	0.01	1.29	0.30	3.77	< 0.01	< 0.01
PC 35:4	Phosphatidylcholines	0.12	0.02	1.33	0.30	3.48	< 0.01	< 0.01
SM 38:2	Sphingomyelines	0.52	0.04	1.50	0.25	1.54	< 0.01	< 0.01
PE 36:2	Phosphatidylethanolamines	0.08	0.00	1.44	0.35	4.17	< 0.01	< 0.01
PC 36:5	Phosphatidylcholines	0.06	0.01	1.47	0.37	4.73	< 0.01	< 0.01
plasmenyl-PC 38:3	Plasmenylphosphatidylcholines	0.32	0.03	1.72	0.36	2.42	< 0.01	< 0.01
TG 51:3	Triacylglycerols	0.15	0.00	1.01	0.22	2.70	< 0.01	< 0.01
TG 53:5	Triacylglycerols	0.07	0.00	0.84	0.20	3.56	< 0.01	< 0.01
Docosahexaenoyl PAF C-16	Platelet-activating factors	0.07	0.01	1.73	0.43	4.66	< 0.01	< 0.01
Dihomo-I3-Linolenoyl PAF C-16	Platelet-activating factors	0.13	0.02	1.27	0.29	3.25	< 0.01	< 0.01
PA 49:4	Phosphatidic acids	0.09	0.01	0.83	0.19	3.19	< 0.01	< 0.01
PC 36:4	Phosphatidylcholines	0.25	0.02	1.83	0.42	2.89	< 0.01	< 0.01
1,3-Bis(tetradecanoyloxy)-2-propanyl (5Z,8Z,11Z,14Z)-5,8,11,14-icosatetraenoate	Fatty acids	0.05	0.01	0.36	0.07	2.71	< 0.01	< 0.01
SM 42:4	Sphingomyelines	0.37	0.04	1.63	0.33	2.14	< 0.01	< 0.01
plasmenyl-PC 42:1	Plasmenylphosphatidylcholines	0.22	0.02	1.16	0.23	2.37	< 0.01	< 0.01
plasmenyl-PC 36:4	Plasmenylphosphatidylcholines	0.09	0.00	1.14	0.27	3.64	< 0.01	< 0.01
PC 34:4	Phosphatidylcholines	0.13	0.02	1.59	0.39	3.65	< 0.01	< 0.01
PC 35:3	Phosphatidylcholines	0.08	0.00	1.43	0.36	4.11	< 0.01	< 0.01
PC 36:1.1	Phosphatidylcholines	0.40	0.04	1.08	0.18	1.45	< 0.01	< 0.01
(3beta,22E)-Stigmasta-5,22-dien-3-yl (7Z,10Z,13Z)-7,10,13-hexadecatrienoate	Fatty acids	0.43	0.05	1.15	0.19	1.42	< 0.01	< 0.01
PC 32:1	Phosphatidylcholines	0.41	0.03	0.92	0.14	1.18	< 0.01	< 0.01
plasmenyl-PC 34:1	Plasmenylphosphatidylcholines	0.16	0.02	1.11	0.25	2.77	< 0.01	< 0.01
PC 38:4.1	Phosphatidylcholines	0.38	0.03	1.62	0.34	2.10	< 0.01	< 0.01
PC 37:4	Phosphatidylcholines	0.32	0.03	1.21	0.24	1.93	< 0.01	< 0.01
PS 39:0	Phosphatidylserines	0.48	0.05	1.16	0.19	1.28	< 0.01	< 0.01
SM 35:1	Sphingomyelines	0.49	0.05	1.46	0.27	1.57	< 0.01	< 0.01
TG 46:2	Triacylglycerols	0.14	0.02	0.87	0.20	2.68	< 0.01	< 0.01
plasmenyl-PC 34:2	Plasmenylphosphatidylcholines	0.15	0.01	1.26	0.30	3.10	< 0.01	< 0.01
TG 52:6	Triacylglycerols	0.04	0.00	0.62	0.16	3.89	< 0.01	< 0.01
1-(2-Deoxy-alpha-D-erythro-pentofuranosyl)-2,4-dioxo-1,2,3,4-tetrahydro-5-pyrimidinecarboxylic acid	Small group collection	0.80	0.07	1.37	0.15	0.77	< 0.01	< 0.01
TG 46:3	Triacylglycerols	0.10	0.00	0.82	0.21	3.01	< 0.01	< 0.01
plasmenyl-PE 41:4	Plasmenylphosphatidylethaolamines	0.48	0.04	1.42	0.27	1.58	< 0.01	< 0.05
TG 57:7	Triacylglycerols	0.11	0.00	0.88	0.22	3.02	< 0.01	< 0.05
plasmenyl-PC 36:1	Plasmenylphosphatidylcholines	0.11	0.02	1.71	0.47	3.96	< 0.01	< 0.05
plasmenyl-PC 42:2	Plasmenylphosphatidylcholines	0.15	0.01	1.41	0.35	3.24	< 0.01	< 0.05
PC 38:7.1	Phosphatidylcholines	0.07	0.00	1.60	0.45	4.61	< 0.01	< 0.05
plasmenyl-PC 36:2	Plasmenylphosphatidylcholines	0.11	0.01	1.51	0.42	3.72	< 0.01	< 0.05
PC 36:1	Phosphatidylcholines	0.48	0.04	1.16	0.20	1.29	< 0.01	< 0.05
TG 62:10	Triacylglycerols	0.09	0.01	0.88	0.23	3.29	< 0.01	< 0.05
PA 43:4	Phosphatidic acids	0.29	0.04	1.14	0.26	1.98	< 0.01	< 0.05
TG 58:7	Triacylglycerols	0.11	0.01	1.03	0.28	3.18	< 0.01	< 0.05
Eicosapentaenoyl PAF C-16	Platelet-activating factors	0.44	0.04	1.30	0.25	1.55	< 0.01	< 0.05
plasmenyl-PC 40:2	Plasmenylphosphatidylcholines	0.20	0.01	2.32	0.65	3.54	< 0.01	< 0.05
plasmenyl-PC 40:6	Plasmenylphosphatidylcholines	0.46	0.05	1.18	0.22	1.35	< 0.01	< 0.05
DG 36:4	Small group collection	0.11	0.00	0.93	0.26	3.02	< 0.01	< 0.05
PE 38:6	Phosphatidylethanolamines	0.31	0.04	0.91	0.19	1.57	< 0.05	< 0.05
DG 38:4	Small group collection	0.19	0.01	2.16	0.63	3.51	< 0.05	< 0.05
TG 60:10	Triacylglycerols	0.18	0.01	1.77	0.51	3.33	< 0.05	< 0.05
SM 36:0	Sphingomyelines	0.54	0.06	1.13	0.18	1.05	< 0.05	< 0.05
PC 38:1	Phosphatidylcholines	0.52	0.05	0.99	0.15	0.92	< 0.05	< 0.05
LysoPC 18:0	Lysophosphatidylcholines	0.10	0.01	1.57	0.48	3.99	< 0.05	< 0.05
Oleoylethanolamide	Amides	0.72	0.09	1.56	0.28	1.12	< 0.05	< 0.05
Heptadecanoyl Ethanolamide.1	Amides	0.54	0.03	0.64	0.03	0.25	< 0.05	< 0.05
PC 33:0	Phosphatidylcholines	0.46	0.05	1.15	0.23	1.32	< 0.05	< 0.05
PC 38:4	Phosphatidylcholines	0.56	0.05	1.23	0.23	1.14	< 0.05	< 0.05
LysoPC 17:0	Lysophosphatidylcholines	0.12	0.01	1.12	0.35	3.29	< 0.05	< 0.05
TG 52:7	Triacylglycerols	0.18	0.02	0.46	0.10	1.39	< 0.05	< 0.05
lysoPC 16:0, PC(16:0/0:0)	Lysophosphatidylcholines	0.06	0.01	1.47	0.50	4.74	< 0.05	< 0.05
Oleamide	Amides	0.52	0.08	1.72	0.42	1.72	< 0.05	< 0.05
PC 35:1	Phosphatidylcholines	0.52	0.04	1.01	0.17	0.95	< 0.05	< 0.05
Linoleamide	Amides	0.54	0.08	1.59	0.39	1.57	< 0.05	< 0.05
1-hexadecyl-2-hexadecanoyl-sn-glycero-3-phosphocholine	Phosphocholines	0.57	0.04	1.13	0.21	0.98	< 0.05	< 0.05
PC 40:4	Phosphatidylcholines	0.66	0.07	1.22	0.21	0.89	< 0.05	< 0.05
(2S,3R,4S)-2-(Hydroxymethyl)-4-(12-methyloctadecyl)-3-azetidinol	Fatty acids	0.83	0.03	0.96	0.04	0.21	< 0.05	< 0.05
lysoPC 18:2, PC(18:2(9Z,11Z)/0:0)	Lysophosphatidylcholines	0.01	0.00	0.22	0.08	4.08	< 0.05	< 0.05
1-[(9Z)-hexadecenoyl]-sn-glycero-3-phosphocholine	Phosphocholines	0.23	0.01	0.66	0.17	1.53	< 0.05	< 0.05
SM 36:2	Sphingomyelines	0.69	0.06	1.25	0.22	0.85	< 0.05	< 0.05
PA 22:0	Phosphatidic acids	0.01	0.00	0.04	0.01	2.07	< 0.05	< 0.05
PA 28:0	Phosphatidic acids	0.03	0.00	0.24	0.08	3.06	< 0.05	< 0.05
PA 26:0	Phosphatidic acids	0.01	0.00	0.15	0.05	4.39	< 0.05	< 0.05
PA 24:0	Phosphatidic acids	0.01	0.00	0.13	0.05	3.64	< 0.05	< 0.05
2,3-Bis(octanoyloxy)propyl decanoate	Fatty acids	0.01	0.00	0.13	0.05	3.61	< 0.05	< 0.05
3-(Octanoyloxy)-1,2-propanediyl didecanoate	Fatty acids	0.01	0.00	0.15	0.06	3.47	< 0.05	< 0.05
1,3-Bis(tetradecanoyloxy)-2-propanyl (6Z,9Z,12Z,15Z)-6,9,12,15-octadecatetraenoate	Fatty acids	0.14	0.00	0.81	0.28	2.57	< 0.05	< 0.05
LysoPC 20:4	Lysophosphatidylcholines	0.09	0.00	0.33	0.10	1.84	< 0.05	< 0.05
Glucosylceramide (d18:1/22:0)	Ceramides	0.73	0.06	1.12	0.16	0.62	< 0.05	< 0.05
plasmenyl-PE 43:6	Plasmenylphosphatidylethaolamines	1.26	0.15	0.41	0.06	-1.63	< 0.001	< 0.01
PC 32:0, PC(16:0/16:0)	Phosphatidylcholines	0.95	0.07	0.60	0.04	-0.68	< 0.001	< 0.01
plasmenyl-PE 37:1	Plasmenylphosphatidylethaolamines	1.02	0.10	0.59	0.09	-0.79	< 0.01	< 0.01
PC 31:0	Phosphatidylcholines	0.95	0.09	0.58	0.08	-0.70	< 0.01	< 0.01
Ethyl oleate	Fatty acids	1.02	0.03	0.91	0.04	-0.18	< 0.05	< 0.05
PC 30:0	Phosphatidylcholines	0.95	0.07	0.68	0.10	-0.49	< 0.05	< 0.05
Amide C18	Amides	1.06	0.04	0.94	0.04	-0.18	< 0.05	< 0.05
(5Z,8Z,11Z,14Z)-N-(2-Phenoxyethyl)-5,8,11,14-icosatetraenamide	Amides	1.07	0.12	0.67	0.14	-0.68	< 0.05	< 0.05
